# Supplementary material for: Artificial embryonic node elucidates the role of flow in left-right symmetry breaking in vertebrates
Source: Sci Adv. 2026 Mar 25;12(13):eaec2328. doi: 10.1126/sciadv.aec2328 (PMC13267319; doi:10.1126/sciadv.aec2328)
Supplement: Supplementary file 2 — Movies S1 to S20 [file sciadv.aec2328_movies_s1_to_s20.zip]

Archive with 20 entries (20 files):
- sciadv.aec2328_movie_s1.mp4
- sciadv.aec2328_movie_s2.mp4
- sciadv.aec2328_movie_s3.mp4
- sciadv.aec2328_movie_s4.mp4
- sciadv.aec2328_movie_s5.mp4
- sciadv.aec2328_movie_s6.mp4
- sciadv.aec2328_movie_s7.mp4
- sciadv.aec2328_movie_s8.mp4
- sciadv.aec2328_movie_s9.mp4
- sciadv.aec2328_movie_s10.mp4
- sciadv.aec2328_movie_s11.mp4
- sciadv.aec2328_movie_s12.mp4
- sciadv.aec2328_movie_s13.mp4
- sciadv.aec2328_movie_s14.mp4
- sciadv.aec2328_movie_s15.mp4
- sciadv.aec2328_movie_s16.mp4
- sciadv.aec2328_movie_s17.mp4
- sciadv.aec2328_movie_s18.mp4
- sciadv.aec2328_movie_s19.mp4
- sciadv.aec2328_movie_s20.mp4
